# Supplementary material for: Joint Application of Lactobacillus plantarum and Bacillus subtilis Improves Growth Performance, Immune Function and Intestinal Integrity in Weaned Piglets
Source: Vet Sci. 2022 Nov 30;9(12):668. doi: 10.3390/vetsci9120668 (PMC9781797; doi:10.3390/vetsci9120668)
Supplement: Supplementary file 1 [file vetsci-09-00668-s001.zip]

Archive with 1 entries (1 files):
- vetsci-1962359-supplementary.pdf
